# Supplementary material for: T-Consciousness fields alter germination, growth, and biochemical responses of wheat (Triticum aestivum cv. Bahar) under drought stress
Source: Plant Signal Behav. 2026 Feb 9;21(1):2627034. doi: 10.1080/15592324.2026.2627034 (PMC12893695; doi:10.1080/15592324.2026.2627034)
Supplement: Supplementary material [file KPSB_A_2627034_SM8895.xlsx]

## Sheet: BSA St. Curve-Protein content
BSA µg/ml	A1	A2	A3	Average(A1-A3)	STDEVA (A1-A3)			Sample	r	A	((A-1.0236)/0.0483)	*2*40 (per 1 gr of FW*dilution facror)	mg/g FW
0	0.96	0.982	0.99	0.977333	0.0155349			CON1-1	1	1.439	8.61284	689.027	0.689027
2.5	1.128	1.125	1.126	1.12633	0.00152753			CON1-1	2	1.434	8.50932	680.745	0.680745
5	1.302	1.3	1.307	1.303	0.00360555			CON1-1	3	1.433	8.48861	679.089	0.679089
7.5	1.414	1.418	1.411	1.41433	0.00351188			CON3-2	1	1.485	9.56522	765.217	0.765217
10	1.508	1.51	1.508	1.50867	0.0011547			CON3-2	2	1.486	9.58592	766.874	0.766874
12.5	1.67	1.676	1.676	1.674	0.0034641			CON3-2	3	1.486	9.58592	766.874	0.766874
15	1.733	1.739	1.73	1.734	0.00458258			CON4-2	1	1.659	13.1677	1053.42	1.05342
17.5	1.862	1.861	1.868	1.86367	0.00378594			CON4-2	2	1.665	13.2919	1063.35	1.06335
20	1.957	1.947	1.956	1.95333	0.00550757			CON4-2	3	1.667	13.3333	1066.67	1.06667
								T1-1-2	1	1.635	12.6708	1013.66	1.01366
								T1-1-2	2	1.634	12.6501	1012.01	1.01201
								T1-1-2	3	1.639	12.7536	1020.29	1.02029
								T1-3-1	1	1.559	11.0973	887.785	0.887785
								T1-3-1	2	1.552	10.9524	876.19	0.87619
								T1-3-1	3	1.57	11.3251	906.004	0.906004
								T1-4-1	1	1.729	14.617	1169.36	1.16936
								T1-4-1	2	1.735	14.7412	1179.3	1.1793
								T1-4-1	3	1.735	14.7412	1179.3	1.1793
								T1-5-1	1	1.802	16.1284	1290.27	1.29027
								T1-5-1	2	1.804	16.1698	1293.58	1.29358
								T1-5-1	3	1.803	16.1491	1291.93	1.29193
								T2-1-2	1	1.477	9.39959	751.967	0.751967
								T2-1-2	2	1.477	9.39959	751.967	0.751967
								T2-1-2	3	1.499	9.85507	788.406	0.788406
								T2-2-2	1	1.599	11.9255	954.037	0.954037
								T2-2-2	2	1.597	11.8841	950.725	0.950725
								T2-2-2	3	1.592	11.7805	942.443	0.942443
								T2-4-4	1	1.65	12.9814	1038.51	1.03851
								T2-4-4	2	1.663	13.2505	1060.04	1.06004
								T2-4-4	3	1.662	13.2298	1058.39	1.05839
								T2-5-1	1	1.651	13.0021	1040.17	1.04017
								T2-5-1	2	1.652	13.0228	1041.82	1.04182
								T2-5-1	3	1.653	13.0435	1043.48	1.04348

## Sheet: SOD raw data
sample	r	Ax	% Inhibition	Protein (mg/ml) per g FW	Unit/ml per g FW	B (Specific activity) (Unit/mg) per gr of FW				Ac
CON1-1	1	0.719	23.5106	0.689027	9.40426	13.6486				0.94
CON1-1	2	0.72	23.4043	0.680745	9.3617	13.7521				0.95
CON1-1	3	0.725	22.8723	0.679089	9.14894	13.4724				0.94
CON3-2	1	0.852	9.3617	0.765217	3.74468	4.89362			Average	0.943333
CON3-2	2	0.559	40.5319	0.766874	16.2128	21.1414
CON3-2	3	0.854	9.14894	0.766874	3.65957	4.77207
CON4-2	1	0.283	69.8936	1.05342	27.9574	26.5398
CON4-2	2	0.276	70.6383	1.06335	28.2553	26.5719
CON4-2	3	0.285	69.6809	1.06667	27.8723	26.1303
T1-1-2	1	0.348	62.9787	0.86294	25.1915	29.1926
T1-1-2	2	0.352	62.5532	0.856315	25.0213	29.2197
T1-1-2	3	0.353	62.4468	0.871222	24.9787	28.6709
T1-3-1	1	0.389	58.617	0.887785	23.4468	26.4105
T1-3-1	2	0.39	58.5106	0.87619	23.4043	26.7114
T1-3-1	3	0.395	57.9787	0.906004	23.1915	25.5976
T1-4-1	1	0.297	68.4043	1.16936	27.3617	23.3989
T1-4-1	2	0.304	67.6596	1.1793	27.0638	22.9491
T1-4-1	3	0.3	68.0851	1.1793	27.234	23.0935
T1-5-1	1	0.292	68.9362	1.29027	27.5745	21.3711
T1-5-1	2	0.296	68.5106	1.29358	27.4043	21.1848
T1-5-1	3	0.299	68.1915	1.29193	27.2766	21.1131
T2-1-2	1	0.629	33.0851	0.751967	13.234	17.5992
T2-1-2	2	0.628	33.1915	0.751967	13.2766	17.6558
T2-1-2	3	0.599	36.2766	0.788406	14.5106	18.405
T2-2-2	1	0.449	52.234	0.954037	20.8936	21.9002
T2-2-2	2	0.444	52.766	0.950725	21.1064	22.2003
T2-2-2	3	0.45	52.1277	0.942443	20.8511	22.1245
T2-4-4	1	0.205	78.1915	1.03851	31.2766	30.1168
T2-4-4	2	0.206	78.0851	1.06004	31.234	29.4649
T2-4-4	3	0.201	78.617	1.05839	31.4468	29.7121
T2-5-1	1	0.337	64.1489	1.04017	25.6596	24.6687
T2-5-1	2	0.337	64.1489	1.04182	25.6596	24.6295
T2-5-1	3	0.335	64.3617	1.04348	25.7447	24.672
